# Supplementary material for: Identification and Analysis of An Epigenetically Regulated Five-lncRNA Signature Associated With Outcome and Chemotherapy Response in Ovarian Cancer
Source: Front Cell Dev Biol. 2021 Feb 23;9:644940. doi: 10.3389/fcell.2021.644940 (PMC7940383; doi:10.3389/fcell.2021.644940)
Supplement: Supplementary file 1 [file Data_Sheet_1.CSV]

lncRNA	mRNA	correlation	P-value
ENSG00000215533	ENSG00000236056	0.726	7.62e-57
ENSG00000215533	ENSG00000173093	0.474	6.39e-17
ENSG00000215533	ENSG00000163492	0.423	2.79e-12
ENSG00000215533	ENSG00000156564	0.415	1.34e-11
ENSG00000215533	ENSG00000013297	0.4	2.06e-10
ENSG00000215533	ENSG00000182916	0.399	2.4e-10
ENSG00000215533	ENSG00000271336	0.391	9.87e-10
ENSG00000215533	ENSG00000112116	0.389	1.26e-09
ENSG00000215533	ENSG00000202050	0.379	7.25e-09
ENSG00000215533	ENSG00000123572	0.376	1.23e-08
ENSG00000215533	ENSG00000134853	0.376	1.27e-08
ENSG00000215533	ENSG00000130528	0.374	1.62e-08
ENSG00000215533	ENSG00000119865	0.374	1.75e-08
ENSG00000215533	ENSG00000132622	0.37	3.08e-08
ENSG00000215533	ENSG00000187068	0.37	3.41e-08
ENSG00000215533	ENSG00000199080	0.366	5.82e-08
ENSG00000215533	ENSG00000147655	0.365	6.71e-08
ENSG00000215533	ENSG00000144290	0.361	1.33e-07
ENSG00000215533	ENSG00000141338	0.361	1.4e-07
ENSG00000215533	ENSG00000125084	0.361	1.46e-07
ENSG00000215533	ENSG00000067798	0.359	1.75e-07
ENSG00000215533	ENSG00000254585	0.356	2.84e-07
ENSG00000215533	ENSG00000163092	0.356	2.92e-07
ENSG00000215533	ENSG00000173114	0.353	4.54e-07
ENSG00000215533	ENSG00000152932	0.353	4.59e-07
ENSG00000215533	ENSG00000177374	0.353	4.97e-07
ENSG00000215533	ENSG00000138395	0.352	5.22e-07
ENSG00000215533	ENSG00000197380	0.352	5.28e-07
ENSG00000215533	ENSG00000168505	0.352	5.66e-07
ENSG00000215533	ENSG00000147647	0.351	6.43e-07
ENSG00000215533	ENSG00000146250	0.35	7.1e-07
ENSG00000215533	ENSG00000019991	0.35	7.73e-07
ENSG00000215533	ENSG00000151789	0.35	7.89e-07
ENSG00000215533	ENSG00000252716	0.349	8.49e-07
ENSG00000215533	ENSG00000276745	0.348	9.77e-07
ENSG00000215533	ENSG00000187800	0.347	1.24e-06
ENSG00000215533	ENSG00000103742	0.346	1.35e-06
ENSG00000215533	ENSG00000165617	0.346	1.43e-06
ENSG00000215533	ENSG00000124212	0.345	1.45e-06
ENSG00000215533	ENSG00000252138	0.341	2.81e-06
ENSG00000215533	ENSG00000204403	0.341	2.83e-06
ENSG00000215533	ENSG00000147145	0.341	2.93e-06
ENSG00000215533	ENSG00000222236	0.34	3.06e-06
ENSG00000215533	ENSG00000266461	0.34	3.06e-06
ENSG00000215533	ENSG00000230302	0.34	3.06e-06
ENSG00000215533	ENSG00000259301	0.34	3.06e-06
ENSG00000215533	ENSG00000271255	0.34	3.06e-06
ENSG00000215533	ENSG00000262601	0.34	3.15e-06
ENSG00000215533	ENSG00000144891	0.339	3.52e-06
ENSG00000215533	ENSG00000166341	0.339	3.97e-06
ENSG00000215533	ENSG00000218052	0.338	4.28e-06
ENSG00000215533	ENSG00000264182	0.338	4.29e-06
ENSG00000215533	ENSG00000213115	0.337	4.79e-06
ENSG00000215533	ENSG00000261362	0.336	5.69e-06
ENSG00000215533	ENSG00000143067	0.336	5.79e-06
ENSG00000215533	ENSG00000183801	0.335	6.3e-06
ENSG00000215533	ENSG00000111817	0.335	6.72e-06
ENSG00000215533	ENSG00000162733	0.335	6.74e-06
ENSG00000215533	ENSG00000149557	0.334	7.84e-06
ENSG00000215533	ENSG00000164604	0.334	8.11e-06
ENSG00000215533	ENSG00000103489	0.333	8.27e-06
ENSG00000215533	ENSG00000138080	0.333	8.38e-06
ENSG00000215533	ENSG00000112619	0.333	9.3e-06
ENSG00000215533	ENSG00000196562	0.332	1.03e-05
ENSG00000215533	ENSG00000108823	0.332	1.07e-05
ENSG00000215533	ENSG00000157570	0.331	1.15e-05
ENSG00000215533	ENSG00000207961	0.331	1.18e-05
ENSG00000215533	ENSG00000200786	0.33	1.35e-05
ENSG00000215533	ENSG00000258367	0.33	1.41e-05
ENSG00000215533	ENSG00000186469	0.329	1.51e-05
ENSG00000215533	ENSG00000183496	0.329	1.53e-05
ENSG00000215533	ENSG00000146039	0.328	1.7e-05
ENSG00000215533	ENSG00000178860	0.328	1.7e-05
ENSG00000215533	ENSG00000145861	0.328	1.84e-05
ENSG00000215533	ENSG00000141753	0.327	2.05e-05
ENSG00000215533	ENSG00000173376	0.327	2.05e-05
ENSG00000215533	ENSG00000163530	0.326	2.26e-05
ENSG00000215533	ENSG00000156049	0.326	2.36e-05
ENSG00000215533	ENSG00000137766	0.326	2.51e-05
ENSG00000215533	ENSG00000166091	0.325	2.55e-05
ENSG00000215533	ENSG00000117152	0.325	2.57e-05
ENSG00000215533	ENSG00000002745	0.325	2.63e-05
ENSG00000215533	ENSG00000269067	0.325	2.7e-05
ENSG00000215533	ENSG00000196767	0.324	3.08e-05
ENSG00000215533	ENSG00000198932	0.324	3.16e-05
ENSG00000215533	ENSG00000148516	0.323	3.47e-05
ENSG00000215533	ENSG00000169291	0.323	3.68e-05
ENSG00000215533	ENSG00000111262	0.323	3.75e-05
ENSG00000215533	ENSG00000152784	0.322	3.83e-05
ENSG00000215533	ENSG00000151067	0.322	3.94e-05
ENSG00000215533	ENSG00000077943	0.322	3.96e-05
ENSG00000215533	ENSG00000196159	0.322	4.14e-05
ENSG00000215533	ENSG00000166086	0.322	4.17e-05
ENSG00000215533	ENSG00000160801	0.322	4.24e-05
ENSG00000215533	ENSG00000164125	0.322	4.26e-05
ENSG00000215533	ENSG00000110786	0.321	4.56e-05
ENSG00000215533	ENSG00000216904	0.321	4.72e-05
ENSG00000215533	ENSG00000088756	0.321	4.92e-05
ENSG00000215533	ENSG00000104093	0.321	4.95e-05
ENSG00000215533	ENSG00000127074	0.32	5.29e-05
ENSG00000250107	ENSG00000006283	0.85	3.81e-100
ENSG00000250107	ENSG00000254305	0.626	1.2e-36
ENSG00000250107	ENSG00000003137	0.57	3.5e-28
ENSG00000250107	ENSG00000117598	0.569	5.35e-28
ENSG00000250107	ENSG00000110900	0.561	5.93e-27
ENSG00000250107	ENSG00000144339	0.557	1.64e-26
ENSG00000250107	ENSG00000092607	0.549	2.14e-25
ENSG00000250107	ENSG00000005513	0.542	1.79e-24
ENSG00000250107	ENSG00000183798	0.537	5.76e-24
ENSG00000250107	ENSG00000148935	0.53	4.65e-23
ENSG00000250107	ENSG00000254585	0.529	6.02e-23
ENSG00000250107	ENSG00000067798	0.528	6.98e-23
ENSG00000250107	ENSG00000163395	0.528	7.6e-23
ENSG00000250107	ENSG00000273238	0.528	7.82e-23
ENSG00000250107	ENSG00000151067	0.525	1.66e-22
ENSG00000250107	ENSG00000178343	0.525	1.79e-22
ENSG00000250107	ENSG00000231213	0.522	4.1e-22
ENSG00000250107	ENSG00000159248	0.521	5.91e-22
ENSG00000250107	ENSG00000159251	0.52	7.26e-22
ENSG00000250107	ENSG00000185614	0.517	1.48e-21
ENSG00000250107	ENSG00000187800	0.514	3.18e-21
ENSG00000250107	ENSG00000206422	0.511	7.4e-21
ENSG00000250107	ENSG00000197380	0.51	8.61e-21
ENSG00000250107	ENSG00000081248	0.504	4.38e-20
ENSG00000250107	ENSG00000088756	0.504	4.68e-20
ENSG00000250107	ENSG00000145428	0.502	6.33e-20
ENSG00000250107	ENSG00000070808	0.502	6.76e-20
ENSG00000250107	ENSG00000082293	0.502	7.24e-20
ENSG00000250107	ENSG00000248746	0.498	1.8e-19
ENSG00000250107	ENSG00000107859	0.496	3.17e-19
ENSG00000250107	ENSG00000271824	0.493	5.97e-19
ENSG00000250107	ENSG00000168530	0.489	1.68e-18
ENSG00000250107	ENSG00000261143	0.489	1.92e-18
ENSG00000250107	ENSG00000116254	0.488	2.1e-18
ENSG00000250107	ENSG00000183496	0.487	2.63e-18
ENSG00000250107	ENSG00000173114	0.486	3.41e-18
ENSG00000250107	ENSG00000091656	0.483	6.67e-18
ENSG00000250107	ENSG00000233608	0.478	2.22e-17
ENSG00000250107	ENSG00000178233	0.478	2.44e-17
ENSG00000250107	ENSG00000064300	0.477	3.23e-17
ENSG00000250107	ENSG00000183876	0.473	7.98e-17
ENSG00000250107	ENSG00000106333	0.472	9.35e-17
ENSG00000250107	ENSG00000144355	0.472	9.94e-17
ENSG00000250107	ENSG00000261567	0.471	1.14e-16
ENSG00000250107	ENSG00000144834	0.469	1.72e-16
ENSG00000250107	ENSG00000212229	0.468	2.1e-16
ENSG00000250107	ENSG00000154975	0.467	2.64e-16
ENSG00000250107	ENSG00000254656	0.467	2.83e-16
ENSG00000250107	ENSG00000103742	0.465	4.58e-16
ENSG00000250107	ENSG00000149633	0.465	4.63e-16
ENSG00000250107	ENSG00000226480	0.465	4.73e-16
ENSG00000250107	ENSG00000225980	0.464	5.58e-16
ENSG00000250107	ENSG00000174498	0.464	5.8e-16
ENSG00000250107	ENSG00000261559	0.463	7.7e-16
ENSG00000250107	ENSG00000255690	0.462	7.82e-16
ENSG00000250107	ENSG00000175868	0.462	8.14e-16
ENSG00000250107	ENSG00000188828	0.461	9.83e-16
ENSG00000250107	ENSG00000186732	0.461	1.16e-15
ENSG00000250107	ENSG00000139330	0.456	3.41e-15
ENSG00000250107	ENSG00000266265	0.455	3.74e-15
ENSG00000250107	ENSG00000177291	0.453	5.72e-15
ENSG00000250107	ENSG00000109851	0.453	6.58e-15
ENSG00000250107	ENSG00000169181	0.449	1.31e-14
ENSG00000250107	ENSG00000262601	0.449	1.48e-14
ENSG00000250107	ENSG00000197241	0.449	1.49e-14
ENSG00000250107	ENSG00000128564	0.448	1.64e-14
ENSG00000250107	ENSG00000208024	0.448	1.75e-14
ENSG00000250107	ENSG00000122121	0.447	2.33e-14
ENSG00000250107	ENSG00000136378	0.446	2.53e-14
ENSG00000250107	ENSG00000101280	0.445	3.05e-14
ENSG00000250107	ENSG00000115844	0.444	3.83e-14
ENSG00000250107	ENSG00000189184	0.442	5.68e-14
ENSG00000250107	ENSG00000159307	0.441	7.88e-14
ENSG00000250107	ENSG00000166341	0.44	8.63e-14
ENSG00000250107	ENSG00000112175	0.439	1.08e-13
ENSG00000250107	ENSG00000188130	0.439	1.21e-13
ENSG00000250107	ENSG00000160396	0.438	1.5e-13
ENSG00000250107	ENSG00000143867	0.437	1.55e-13
ENSG00000250107	ENSG00000265498	0.437	1.8e-13
ENSG00000250107	ENSG00000133475	0.436	2.01e-13
ENSG00000250107	ENSG00000122691	0.436	2.1e-13
ENSG00000250107	ENSG00000105251	0.435	2.56e-13
ENSG00000250107	ENSG00000165424	0.434	3.11e-13
ENSG00000250107	ENSG00000172985	0.434	3.27e-13
ENSG00000250107	ENSG00000177374	0.433	3.57e-13
ENSG00000250107	ENSG00000183463	0.431	5.58e-13
ENSG00000250107	ENSG00000165061	0.431	5.76e-13
ENSG00000250107	ENSG00000169184	0.431	6.04e-13
ENSG00000250107	ENSG00000171873	0.428	1.01e-12
ENSG00000250107	ENSG00000114948	0.428	1.05e-12
ENSG00000250107	ENSG00000184106	0.427	1.33e-12
ENSG00000250107	ENSG00000145861	0.426	1.68e-12
ENSG00000250107	ENSG00000231165	0.424	2.31e-12
ENSG00000250107	ENSG00000225402	0.424	2.38e-12
ENSG00000250107	ENSG00000132622	0.424	2.38e-12
ENSG00000250107	ENSG00000143341	0.422	3.35e-12
ENSG00000250107	ENSG00000104435	0.421	3.77e-12
ENSG00000250107	ENSG00000172020	0.421	3.87e-12
ENSG00000250107	ENSG00000079150	0.421	4.13e-12
ENSG00000250107	ENSG00000005073	0.421	4.18e-12
ENSG00000258572	ENSG00000143297	0.71	3.75e-53
ENSG00000258572	ENSG00000122188	0.694	1.84e-49
ENSG00000258572	ENSG00000048462	0.691	7.68e-49
ENSG00000258572	ENSG00000170476	0.684	1.85e-47
ENSG00000258572	ENSG00000259747	0.67	1.46e-44
ENSG00000258572	ENSG00000206066	0.666	6.57e-44
ENSG00000258572	ENSG00000211937	0.665	1.11e-43
ENSG00000258572	ENSG00000137265	0.664	1.84e-43
ENSG00000258572	ENSG00000253755	0.66	1.13e-42
ENSG00000258572	ENSG00000128322	0.659	1.61e-42
ENSG00000258572	ENSG00000105369	0.65	8.95e-41
ENSG00000258572	ENSG00000253234	0.646	5.21e-40
ENSG00000258572	ENSG00000122224	0.644	9.92e-40
ENSG00000258572	ENSG00000254709	0.639	6.73e-39
ENSG00000258572	ENSG00000121807	0.639	7.79e-39
ENSG00000258572	ENSG00000076662	0.635	3.66e-38
ENSG00000258572	ENSG00000240671	0.633	8.62e-38
ENSG00000258572	ENSG00000026751	0.623	3.58e-36
ENSG00000258572	ENSG00000116748	0.623	4.2e-36
ENSG00000258572	ENSG00000117090	0.622	4.8e-36
ENSG00000258572	ENSG00000211640	0.617	3.38e-35
ENSG00000258572	ENSG00000188403	0.613	1.33e-34
ENSG00000258572	ENSG00000139193	0.608	9.81e-34
ENSG00000258572	ENSG00000211673	0.606	2.14e-33
ENSG00000258572	ENSG00000211676	0.606	2.28e-33
ENSG00000258572	ENSG00000110777	0.602	9.64e-33
ENSG00000258572	ENSG00000211678	0.6	1.78e-32
ENSG00000258572	ENSG00000177272	0.598	2.83e-32
ENSG00000258572	ENSG00000211934	0.593	1.85e-31
ENSG00000258572	ENSG00000224650	0.592	2.81e-31
ENSG00000258572	ENSG00000265243	0.591	3.49e-31
ENSG00000258572	ENSG00000211653	0.59	5.35e-31
ENSG00000258572	ENSG00000108405	0.589	7.4e-31
ENSG00000258572	ENSG00000239975	0.589	7.69e-31
ENSG00000258572	ENSG00000254174	0.588	9.31e-31
ENSG00000258572	ENSG00000162739	0.588	9.79e-31
ENSG00000258572	ENSG00000211970	0.586	1.75e-30
ENSG00000258572	ENSG00000233999	0.586	1.81e-30
ENSG00000258572	ENSG00000211964	0.586	2.07e-30
ENSG00000258572	ENSG00000168421	0.584	3.92e-30
ENSG00000258572	ENSG00000211644	0.584	4.45e-30
ENSG00000258572	ENSG00000233732	0.583	4.74e-30
ENSG00000258572	ENSG00000271178	0.583	5.23e-30
ENSG00000258572	ENSG00000132185	0.577	4.04e-29
ENSG00000258572	ENSG00000211593	0.577	4.09e-29
ENSG00000258572	ENSG00000223350	0.575	7.04e-29
ENSG00000258572	ENSG00000211674	0.574	9.55e-29
ENSG00000258572	ENSG00000211956	0.573	1.23e-28
ENSG00000258572	ENSG00000240505	0.573	1.36e-28
ENSG00000258572	ENSG00000242076	0.571	2.51e-28
ENSG00000258572	ENSG00000211893	0.57	3.03e-28
ENSG00000258572	ENSG00000211945	0.57	3.34e-28
ENSG00000258572	ENSG00000211967	0.57	3.36e-28
ENSG00000258572	ENSG00000211972	0.57	3.76e-28
ENSG00000258572	ENSG00000211677	0.569	4.79e-28
ENSG00000258572	ENSG00000115165	0.568	6.7e-28
ENSG00000258572	ENSG00000237111	0.566	1.18e-27
ENSG00000258572	ENSG00000270472	0.566	1.28e-27
ENSG00000258572	ENSG00000211896	0.565	1.47e-27
ENSG00000258572	ENSG00000211924	0.565	1.7e-27
ENSG00000258572	ENSG00000211897	0.565	1.73e-27
ENSG00000258572	ENSG00000222037	0.564	2.04e-27
ENSG00000258572	ENSG00000211959	0.563	3.22e-27
ENSG00000258572	ENSG00000239951	0.562	3.94e-27
ENSG00000258572	ENSG00000211935	0.56	7.32e-27
ENSG00000258572	ENSG00000270550	0.56	8.38e-27
ENSG00000258572	ENSG00000253545	0.559	9.06e-27
ENSG00000258572	ENSG00000211938	0.559	9.24e-27
ENSG00000258572	ENSG00000211666	0.559	9.64e-27
ENSG00000258572	ENSG00000280411	0.559	1.01e-26
ENSG00000258572	ENSG00000211962	0.558	1.25e-26
ENSG00000258572	ENSG00000211966	0.558	1.28e-26
ENSG00000258572	ENSG00000232216	0.558	1.56e-26
ENSG00000258572	ENSG00000242371	0.557	1.8e-26
ENSG00000258572	ENSG00000211598	0.557	1.87e-26
ENSG00000258572	ENSG00000241755	0.557	2e-26
ENSG00000258572	ENSG00000211663	0.557	2.21e-26
ENSG00000258572	ENSG00000211637	0.556	2.23e-26
ENSG00000258572	ENSG00000211625	0.556	2.38e-26
ENSG00000258572	ENSG00000211592	0.555	3.01e-26
ENSG00000258572	ENSG00000243290	0.555	3.27e-26
ENSG00000258572	ENSG00000241351	0.554	4.27e-26
ENSG00000258572	ENSG00000278196	0.554	4.91e-26
ENSG00000258572	ENSG00000211660	0.554	4.97e-26
ENSG00000258572	ENSG00000132465	0.554	5.23e-26
ENSG00000258572	ENSG00000224373	0.553	5.63e-26
ENSG00000258572	ENSG00000211941	0.553	6.87e-26
ENSG00000258572	ENSG00000211655	0.552	7.89e-26
ENSG00000258572	ENSG00000073861	0.552	8.09e-26
ENSG00000258572	ENSG00000243466	0.551	1.25e-25
ENSG00000258572	ENSG00000211955	0.551	1.28e-25
ENSG00000258572	ENSG00000253701	0.55	1.7e-25
ENSG00000258572	ENSG00000211649	0.55	1.76e-25
ENSG00000258572	ENSG00000211947	0.55	1.78e-25
ENSG00000258572	ENSG00000211943	0.549	2.25e-25
ENSG00000258572	ENSG00000197476	0.549	2.27e-25
ENSG00000258572	ENSG00000211648	0.548	2.59e-25
ENSG00000258572	ENSG00000211632	0.547	3.2e-25
ENSG00000258572	ENSG00000211665	0.547	3.62e-25
ENSG00000258572	ENSG00000125910	0.545	5.85e-25
ENSG00000233355	ENSG00000135426	0.684	1.75e-47
ENSG00000233355	ENSG00000102245	0.676	8.24e-46
ENSG00000233355	ENSG00000115085	0.669	1.68e-44
ENSG00000233355	ENSG00000113263	0.652	3.78e-41
ENSG00000233355	ENSG00000267369	0.651	5.53e-41
ENSG00000233355	ENSG00000254838	0.641	3.1e-39
ENSG00000233355	ENSG00000009790	0.628	6.01e-37
ENSG00000233355	ENSG00000174946	0.627	7.76e-37
ENSG00000233355	ENSG00000126353	0.622	4.94e-36
ENSG00000233355	ENSG00000232869	0.62	1.14e-35
ENSG00000233355	ENSG00000153283	0.62	1.32e-35
ENSG00000233355	ENSG00000117090	0.618	2.58e-35
ENSG00000233355	ENSG00000128438	0.61	5.54e-34
ENSG00000233355	ENSG00000211689	0.607	1.48e-33
ENSG00000233355	ENSG00000173200	0.606	1.78e-33
ENSG00000233355	ENSG00000089012	0.606	1.93e-33
ENSG00000233355	ENSG00000122224	0.604	3.49e-33
ENSG00000233355	ENSG00000162739	0.604	4.15e-33
ENSG00000233355	ENSG00000205045	0.601	1.35e-32
ENSG00000233355	ENSG00000240505	0.6	1.44e-32
ENSG00000233355	ENSG00000160654	0.595	7.94e-32
ENSG00000233355	ENSG00000181847	0.595	9.89e-32
ENSG00000233355	ENSG00000156738	0.594	1.16e-31
ENSG00000233355	ENSG00000100351	0.591	3.81e-31
ENSG00000233355	ENSG00000101082	0.589	6.76e-31
ENSG00000233355	ENSG00000168421	0.589	8.05e-31
ENSG00000233355	ENSG00000211751	0.589	8.25e-31
ENSG00000233355	ENSG00000073861	0.589	8.35e-31
ENSG00000233355	ENSG00000255987	0.588	9.42e-31
ENSG00000233355	ENSG00000163519	0.586	2.14e-30
ENSG00000233355	ENSG00000110448	0.585	2.71e-30
ENSG00000233355	ENSG00000198851	0.584	3.4e-30
ENSG00000233355	ENSG00000150637	0.583	4.61e-30
ENSG00000233355	ENSG00000183918	0.583	6.14e-30
ENSG00000233355	ENSG00000211753	0.581	9.24e-30
ENSG00000233355	ENSG00000160856	0.579	1.75e-29
ENSG00000233355	ENSG00000198821	0.575	7.94e-29
ENSG00000233355	ENSG00000205784	0.575	8.04e-29
ENSG00000233355	ENSG00000172673	0.574	9.06e-29
ENSG00000233355	ENSG00000160185	0.57	3.06e-28
ENSG00000233355	ENSG00000125245	0.566	1.11e-27
ENSG00000233355	ENSG00000117215	0.566	1.33e-27
ENSG00000233355	ENSG00000213809	0.562	3.61e-27
ENSG00000233355	ENSG00000272053	0.562	3.94e-27
ENSG00000233355	ENSG00000253701	0.557	1.69e-26
ENSG00000233355	ENSG00000105122	0.555	3.49e-26
ENSG00000233355	ENSG00000267554	0.554	4.78e-26
ENSG00000233355	ENSG00000211747	0.554	4.98e-26
ENSG00000233355	ENSG00000163534	0.553	7.3e-26
ENSG00000233355	ENSG00000182162	0.552	8.08e-26
ENSG00000233355	ENSG00000278030	0.551	1.08e-25
ENSG00000233355	ENSG00000211734	0.551	1.17e-25
ENSG00000233355	ENSG00000163599	0.55	1.71e-25
ENSG00000233355	ENSG00000211772	0.55	1.74e-25
ENSG00000233355	ENSG00000211807	0.549	1.99e-25
ENSG00000233355	ENSG00000211795	0.548	2.88e-25
ENSG00000233355	ENSG00000125910	0.546	5.11e-25
ENSG00000233355	ENSG00000078589	0.546	5.26e-25
ENSG00000233355	ENSG00000163564	0.545	6.47e-25
ENSG00000233355	ENSG00000113302	0.545	7.39e-25
ENSG00000233355	ENSG00000227191	0.542	1.45e-24
ENSG00000233355	ENSG00000211791	0.542	1.8e-24
ENSG00000233355	ENSG00000182866	0.541	2.19e-24
ENSG00000233355	ENSG00000211694	0.541	2.34e-24
ENSG00000233355	ENSG00000137078	0.54	2.8e-24
ENSG00000233355	ENSG00000211746	0.54	2.9e-24
ENSG00000233355	ENSG00000115607	0.539	3.33e-24
ENSG00000233355	ENSG00000116824	0.539	4.18e-24
ENSG00000233355	ENSG00000111796	0.536	8.04e-24
ENSG00000233355	ENSG00000173762	0.535	1.26e-23
ENSG00000233355	ENSG00000072818	0.533	2.04e-23
ENSG00000233355	ENSG00000167286	0.531	3.03e-23
ENSG00000233355	ENSG00000139193	0.531	3.21e-23
ENSG00000233355	ENSG00000172215	0.53	4.32e-23
ENSG00000233355	ENSG00000005844	0.529	6.39e-23
ENSG00000233355	ENSG00000164483	0.527	9.91e-23
ENSG00000233355	ENSG00000197540	0.526	1.2e-22
ENSG00000233355	ENSG00000172724	0.525	1.7e-22
ENSG00000233355	ENSG00000163508	0.524	2.07e-22
ENSG00000233355	ENSG00000179144	0.524	2.4e-22
ENSG00000233355	ENSG00000186810	0.524	2.47e-22
ENSG00000233355	ENSG00000138378	0.523	2.8e-22
ENSG00000233355	ENSG00000103522	0.522	3.86e-22
ENSG00000233355	ENSG00000160593	0.521	5.04e-22
ENSG00000233355	ENSG00000226979	0.521	5.39e-22
ENSG00000233355	ENSG00000277734	0.521	5.98e-22
ENSG00000233355	ENSG00000163600	0.519	9.67e-22
ENSG00000233355	ENSG00000121895	0.518	1.13e-21
ENSG00000233355	ENSG00000173208	0.517	1.42e-21
ENSG00000233355	ENSG00000143851	0.517	1.44e-21
ENSG00000233355	ENSG00000211794	0.517	1.54e-21
ENSG00000233355	ENSG00000153563	0.515	2.49e-21
ENSG00000233355	ENSG00000225079	0.514	3.27e-21
ENSG00000233355	ENSG00000079263	0.512	5.92e-21
ENSG00000233355	ENSG00000183813	0.51	8.26e-21
ENSG00000233355	ENSG00000211790	0.509	1.24e-20
ENSG00000233355	ENSG00000211785	0.508	1.48e-20
ENSG00000233355	ENSG00000211771	0.508	1.48e-20
ENSG00000233355	ENSG00000197471	0.505	3.72e-20
ENSG00000233355	ENSG00000185905	0.503	5.79e-20
ENSG00000249706	ENSG00000152049	0.729	1.18e-57
ENSG00000249706	ENSG00000103196	0.72	1.89e-55
ENSG00000249706	ENSG00000165124	0.698	2.21e-50
ENSG00000249706	ENSG00000078098	0.696	4.45e-50
ENSG00000249706	ENSG00000140285	0.695	1.14e-49
ENSG00000249706	ENSG00000144810	0.688	2.78e-48
ENSG00000249706	ENSG00000186340	0.678	3.68e-46
ENSG00000249706	ENSG00000136542	0.677	5.79e-46
ENSG00000249706	ENSG00000154553	0.676	8.78e-46
ENSG00000249706	ENSG00000091986	0.672	4.33e-45
ENSG00000249706	ENSG00000166147	0.668	3.45e-44
ENSG00000249706	ENSG00000113140	0.663	3.33e-43
ENSG00000249706	ENSG00000106366	0.658	2.48e-42
ENSG00000249706	ENSG00000038427	0.657	3.71e-42
ENSG00000249706	ENSG00000122641	0.654	1.24e-41
ENSG00000249706	ENSG00000148848	0.654	1.27e-41
ENSG00000249706	ENSG00000174348	0.652	4.22e-41
ENSG00000249706	ENSG00000206538	0.65	9.5e-41
ENSG00000249706	ENSG00000182747	0.649	1.44e-40
ENSG00000249706	ENSG00000204262	0.648	1.85e-40
ENSG00000249706	ENSG00000107796	0.646	4.43e-40
ENSG00000249706	ENSG00000104415	0.645	6.73e-40
ENSG00000249706	ENSG00000168542	0.641	2.8e-39
ENSG00000249706	ENSG00000166250	0.638	1.31e-38
ENSG00000249706	ENSG00000139329	0.637	1.82e-38
ENSG00000249706	ENSG00000102802	0.635	3.33e-38
ENSG00000249706	ENSG00000160013	0.634	4.65e-38
ENSG00000249706	ENSG00000137809	0.634	6.23e-38
ENSG00000249706	ENSG00000087245	0.633	7.38e-38
ENSG00000249706	ENSG00000130635	0.631	1.55e-37
ENSG00000249706	ENSG00000072952	0.631	1.6e-37
ENSG00000249706	ENSG00000124212	0.631	1.88e-37
ENSG00000249706	ENSG00000183671	0.631	1.91e-37
ENSG00000249706	ENSG00000106819	0.63	2.34e-37
ENSG00000249706	ENSG00000185532	0.63	2.52e-37
ENSG00000249706	ENSG00000198542	0.63	2.98e-37
ENSG00000249706	ENSG00000137801	0.627	9.62e-37
ENSG00000249706	ENSG00000106823	0.626	1.42e-36
ENSG00000249706	ENSG00000179954	0.625	1.58e-36
ENSG00000249706	ENSG00000113083	0.625	1.89e-36
ENSG00000249706	ENSG00000011465	0.625	1.96e-36
ENSG00000249706	ENSG00000183876	0.624	2.16e-36
ENSG00000249706	ENSG00000087116	0.624	2.24e-36
ENSG00000249706	ENSG00000174099	0.624	2.35e-36
ENSG00000249706	ENSG00000005243	0.624	2.66e-36
ENSG00000249706	ENSG00000163297	0.623	3.96e-36
ENSG00000249706	ENSG00000140937	0.622	5.79e-36
ENSG00000249706	ENSG00000149380	0.62	1.03e-35
ENSG00000249706	ENSG00000131459	0.62	1.4e-35
ENSG00000249706	ENSG00000117152	0.619	1.77e-35
ENSG00000249706	ENSG00000060718	0.618	2.2e-35
ENSG00000249706	ENSG00000123342	0.618	2.22e-35
ENSG00000249706	ENSG00000107562	0.616	5.51e-35
ENSG00000249706	ENSG00000184254	0.616	6.01e-35
ENSG00000249706	ENSG00000105419	0.615	8.7e-35
ENSG00000249706	ENSG00000178860	0.613	1.67e-34
ENSG00000249706	ENSG00000084636	0.612	1.99e-34
ENSG00000249706	ENSG00000151388	0.612	2.19e-34
ENSG00000249706	ENSG00000177374	0.611	3.49e-34
ENSG00000249706	ENSG00000179300	0.61	4.98e-34
ENSG00000249706	ENSG00000143196	0.609	5.83e-34
ENSG00000249706	ENSG00000164484	0.607	1.44e-33
ENSG00000249706	ENSG00000127083	0.607	1.59e-33
ENSG00000249706	ENSG00000115414	0.606	2.06e-33
ENSG00000249706	ENSG00000108821	0.605	2.49e-33
ENSG00000249706	ENSG00000154864	0.605	2.57e-33
ENSG00000249706	ENSG00000180044	0.605	2.99e-33
ENSG00000249706	ENSG00000106624	0.604	3.93e-33
ENSG00000249706	ENSG00000100234	0.603	4.89e-33
ENSG00000249706	ENSG00000162849	0.602	8.52e-33
ENSG00000249706	ENSG00000169554	0.602	8.71e-33
ENSG00000249706	ENSG00000168461	0.599	2e-32
ENSG00000249706	ENSG00000153993	0.598	3.35e-32
ENSG00000249706	ENSG00000182667	0.598	3.65e-32
ENSG00000249706	ENSG00000164692	0.597	5.02e-32
ENSG00000249706	ENSG00000019549	0.596	7.13e-32
ENSG00000249706	ENSG00000152784	0.595	8.31e-32
ENSG00000249706	ENSG00000198108	0.595	1.01e-31
ENSG00000249706	ENSG00000164107	0.592	2.44e-31
ENSG00000249706	ENSG00000162692	0.592	2.47e-31
ENSG00000249706	ENSG00000221955	0.592	2.49e-31
ENSG00000249706	ENSG00000083782	0.59	4.36e-31
ENSG00000249706	ENSG00000074590	0.588	1.1e-30
ENSG00000249706	ENSG00000164694	0.587	1.3e-30
ENSG00000249706	ENSG00000122870	0.587	1.55e-30
ENSG00000249706	ENSG00000106483	0.586	1.66e-30
ENSG00000249706	ENSG00000225614	0.585	2.83e-30
ENSG00000249706	ENSG00000182492	0.584	3.35e-30
ENSG00000249706	ENSG00000133466	0.584	4.44e-30
ENSG00000249706	ENSG00000171951	0.584	4.45e-30
ENSG00000249706	ENSG00000117600	0.583	5.25e-30
ENSG00000249706	ENSG00000163359	0.583	5.4e-30
ENSG00000249706	ENSG00000132386	0.58	1.3e-29
ENSG00000249706	ENSG00000145423	0.58	1.34e-29
ENSG00000249706	ENSG00000102359	0.58	1.42e-29
ENSG00000249706	ENSG00000113578	0.58	1.49e-29
ENSG00000249706	ENSG00000143369	0.579	1.78e-29
ENSG00000249706	ENSG00000116132	0.579	1.95e-29
ENSG00000249706	ENSG00000139278	0.579	2.25e-29
ENSG00000249706	ENSG00000101230	0.578	2.76e-29
