# Supplementary material for: Identification and Analysis of An Epigenetically Regulated Five-lncRNA Signature Associated With Outcome and Chemotherapy Response in Ovarian Cancer
Source: Front Cell Dev Biol. 2021 Feb 23;9:644940. doi: 10.3389/fcell.2021.644940 (PMC7940383; doi:10.3389/fcell.2021.644940)
Supplement: Supplementary file 2 [file Table_1.XLSX]

## Sheet: Sheet1
lncRNA_signature	lncRNA gene symbol	lncRNA_position	related_CpG_site	CpG_position	Correlation_coefficient	P_value
ENSG00000215533	LINC00189	chr21:29193480-29288205	cg24512973	chr1:155161784	0.405037	6.37705e-16
ENSG00000215533	LINC00189	chr21:29193480-29288205	cg20910746	chr11:27062416	0.410293	2.46519e-16
ENSG00000250107	CACNA1G-AS1	chr17:50556207-50562108	cg17439694	chr3:148939523	0.45245	6.40107e-20
ENSG00000258572	AL133467.1	chr14:95516136-95517911	cg20811607	chr6:109760831	0.411452	1.99456e-16
ENSG00000233355	CHRM3-AS2	chr1:239703381-239770130	cg20811607	chr6:109760831	0.405321	6.0596e-16
ENSG00000249706	AC105384.1	chr4:53899871-53916835	cg16752583	chr7:142583731	0.425695	1.37899e-17
ENSG00000249706	AC105384.1	chr4:53899871-53916835	cg08261841	chr7:142982463	0.42088	3.45162e-17
ENSG00000249706	AC105384.1	chr4:53899871-53916835	cg08314660	chr11:394199	0.420053	4.03435e-17
ENSG00000249706	AC105384.1	chr4:53899871-53916835	cg24694549	chr12:67072769	0.457823	2.05271e-20
ENSG00000249706	AC105384.1	chr4:53899871-53916835	cg09414535	chr12:67073022	0.40145	1.20831e-15
ENSG00000249706	AC105384.1	chr4:53899871-53916835	cg20837735	chr18:61144177	0.476085	3.68774e-22
ENSG00000249706	AC105384.1	chr4:53899871-53916835	cg08411049	chr18:61144250	0.460509	1.15363e-20
ENSG00000249706	AC105384.1	chr4:53899871-53916835	cg15422147	chr18:61144339	0.468608	1.96839e-21
